# Supplementary material for: Microfluidic Synthesis of Actuating Microparticles from a Thiol-Ene Based Main-Chain Liquid Crystalline Elastomer
Source: Polymers (Basel). 2016 Nov 25;8(12):410. doi: 10.3390/polym8120410 (PMC6432392; doi:10.3390/polym8120410)
Supplement: Supplementary file 1 [file polymers-08-00410-s001.zip]

Archive with 2 entries (2 files):
- S1.mp4
- S2.mp4
